# Supplementary material for: Post-COVID Complications after Pressure Ulcer Surgery in Patients with Spinal Cord Injury Associate with Creatine Kinase Upregulation in Adipose Tissue
Source: Cells. 2022 Apr 9;11(8):1282. doi: 10.3390/cells11081282 (PMC9025224; doi:10.3390/cells11081282)
Supplement: Supplementary file 1 [file cells-11-01282-s001.zip]

Archive with 1 entries (1 files):
- cells-1615019-supplementary.pdf
